# Supplementary material for: Comprehensive Identification of CPP Gene Family Members in Panax ginseng and Expression Analysis of PgCPP and Key Protopanaxadiol Ginsenoside Biosynthesis Genes in Response to MeJA
Source: Biology (Basel). 2026 Jul 3;15(13):1063. doi: 10.3390/biology15131063 (PMC13359795; doi:10.3390/biology15131063)
Supplement: Supplementary file 1 [file biology-15-01063-s001.zip › Table S2.xlsx]

## Sheet: Sheet1
Table S2. TPM expression of the PgCPP genes in 42 cultivars, 14 tissues, and 4 aged roots in ginseng
Gene id	42 cultivars																																										14 tissues
	S1	S2	S3	S4	S5	S6	S7	S8	S9	S10	S11	S12	S13	S14	S15	S16	S17	S18	S19	S20	S21	S22	S23	S24	S25	S26	S27	S28	S29	S30	S31	S32	S33	S34	S35	S36	S37	S38	S39	S40	S41	S42	Fiber root	Leg root	Main root epiderm	Main root cortex	Rhizome	Arm root	Stem
PgCPP01	0	0	1.55	2.09	0	0.7	0	0.71	1.38	2.24	1.17	0.58	0	0	0.62	0.64	0.64	0.63	0	0.55	0.81	0	0.63	1.26	0.79	0	0	0	0	0	0.66	0	0.62	1.41	0	0	0	0	0	0	0	0	1.62	0	0	0.46	1.31	0	0
PgCPP02-1	0	0	0.69	0	0.33	0	0	0	0	0	0.25	0	0	0	0	0	0	0	0	0	0	0	0.29	0	0	0	0	0	0	1.62	0	0	0	0	0	0	0	0.35	0	0	0	0	0.22	0.52	0	0	0	0.38	0
PgCPP02-10	0	0	0	0	0	0	0	0	0	0	0	0	0	0	0	0	0	0	0	0.47	0	0	0.51	0	0	0	0	0	0	0	0	0	0	0	0	0	0.64	0	0	0	0	0	0.72	0	0	0	0	0	0
PgCPP02-11	0	0	0	0	0	0	0	0	0	0	0.37	0	0	0	0	0	0	0	0	0	0	0	0	0	0	0	0	0	0	0	0	0	0	0	0	0	0	0	0	0	0	0	0	0	0	0	0	0	0
PgCPP02-12	0	0.44	2.14	0	1.77	0	2.78	0.64	1.13	0.56	0	1.03	1.69	1.48	1.82	0.35	1.15	0	0	2.52	2.48	0	3.14	1.58	2.45	0	3.21	0	1.92	0.97	0	0.39	1.12	0	2.72	1.97	0	2.93	0	2.27	0.43	0	1.63	1.55	0	0.95	0	0	0.44
PgCPP02-13	0	0	1.27	0.88	0.41	0	0	0	0	0	0.31	0	0	0.78	0	0	0	0.96	0	0	0	0	1.61	0	0	0.72	0	0	0	0.75	2.44	0	0	0	0	0	0	0.38	0	0	0	0	1.11	1.01	0.79	0	0	0.14	0.79
PgCPP02-14	0.98	0	0	0	1.2	0	0	0.8	0	0	0.8	0	0	0	1.09	0	0	0	0	0	1.09	0	0.89	0.38	0	0	0.92	0	0	1.07	0	0	0	0.94	0	1.86	0	1.19	0	0	0	0	1.2	1.59	0	0	1.87	2.55	0
PgCPP02-15	0	0	0	0	0	0	0	0	0	0	0	0	0	0	0	0	0	0	0	0	0	0	0	0	0	0	0	0	0	0	0	0	0	0	0	0	0	0	0	0	0	0	0	0	0	0	0	0	0
PgCPP02-16	0	0	0	0	0	0	0	0	0	0	0.11	0	0	0	0	0	0	0	0	0	0	0	0	0	0	0	0	0	0	0	0	0	0	0	0	0	0	0	0	0	0	0	0.01	0.14	0	0	0.23	0	0
PgCPP02-17	3.99	2.3	0	5.94	1.94	4.11	1.58	2	1.77	1.75	3.08	2.99	1.79	3.91	0	2.51	3.8	2.72	2.43	1.98	4.03	1.41	0.74	2.52	1.99	3.25	1.37	4.26	2.07	3.14	1.93	2.81	2.53	2.58	3.37	1.06	3.89	3.15	2.22	0	3.14	3.04	1.81	1.61	2.2	1.06	3.67	2.58	1.64
PgCPP02-18	0	0	0.52	0	0	0	0	0	0	0	0.21	0	0	0.02	0	0	0	0	0	0	0	0	0.34	0	0	0	0	0	0	0	0	0	0	0	0	0	0	0	0	0	0	0	0.36	0.19	0	0	0	0.36	0.08
PgCPP02-19	0	0	0	0	0	0.25	0	0	0	0	0.03	0	0	0.22	0	0.32	0	0.38	0	0	0	0	0.02	0	0	0.56	0	0	0	0	0	0	0	0	0.4	0.39	0	0	0	0	0	0.23	0.11	0.6	0	0.26	0.19	0	0
PgCPP02-2	0	0	0	0	0	0	0	0	0	0	0	0	0	0	0	0	0	0	0	0	0	0	0	0	0	0	0	0	0	0	0	0	0	0	0	0	0	0	0	0	0	0	0	0	0	0	0	0	0
PgCPP02-20	0	0	0	0	0	0	0	0	0	0	0	0	0	0	0	0	0	0	0	0	0	0	0	0	0	0	0	0	0	0	0	0	0	0	0	0	0	0	0	0	0	0	0	0	0	0	0	0	0
PgCPP02-21	0	0	0	0	0	1.39	0	0	0	0	0	0	0	0	0	0	0	0	0	0	0	0	0	0.18	0	0	0	0	0	0	0.07	0	0	0	0	0	0	0	0	0	0	0	0	0	0	0	0	0	0
PgCPP02-22	0	0	0	0	0	0	0	0	0	0	0	0	0	0	0	0	0	0	0	0	0	0	0	0	0	0	0	0	0	0	0	0	0	0	0	0	0	0	0	0	0	0	0	0	0	0	0	0	0
PgCPP02-3	1.23	0	0.02	0	0.09	0	0	0	0	0	0.13	0	0	0	0	0	0	0	0	0	0	0	0	0.29	0	0	0.06	0	0	0	0	0	0	0	0	0	0	1.24	0	0	0	0	0	0.11	0	0	0	0	0
PgCPP02-4	0	0	0	0	0	0	0	0	0	0	0	0.33	0	0	0	0	0	0	0	0	0	0	0	0.89	0	0	0	0	0	0	0	0	0	0.65	0	0	0	0	0	0	0	0	0	0	0	1.86	1.43	0	0
PgCPP02-5	1.13	0	0	0	2.2	0	0	0	0	0.97	0	0	0	0	1.03	0	0.06	0.75	0	4.28	2.39	2.1	0	0	0	0.76	1.66	1.37	0.14	0	0.13	2.09	0.2	0	0.55	0	0	0	0	0	0	0	1.18	0	0	0.54	0	0.76	0
PgCPP02-6	0	0	0	0	0	0	0	0	0	0	0	0	0	0	0	0	0	0	0	0	0	0	0	0.32	0	0	0	0	0	0	0	0	0	0	0	0	0	0	0	0	0	0	0	0	0	0	0	0	0
PgCPP02-7	1.33	1.46	0	3.96	2.81	2.4	2.21	2.75	1.21	1.89	1.9	5.08	0.76	3.07	2.71	1.47	3.04	4.4	2.27	4.33	1.28	2.9	4.01	3.44	3.1	2.19	2.02	2.3	1.44	1.02	0.48	2.91	1.82	3.79	3.23	0	4.26	1.91	2.57	1.75	2.49	3.8	5.52	2.32	7.16	1.69	4.85	1.48	2.91
PgCPP02-8	0	0	0	0	0	0	0	0	0	0	0	0	0	1	0	0	0	2.03	0	0	0	0	0	0	0	0	0	0	0.16	0	0	0	0	0	1.35	0.35	0	0	0	0	0	0	1.5	0	0	0	0	0	0
PgCPP02-9	0.01	0.64	0.39	0.38	0.61	0	0	0	0	0.8	0.96	0.38	0	0.1	0	0	0.72	0	0.3	0	0	0.58	0	0.41	0	0	0.36	1.45	0.36	0	0	0	0.57	0	0	0	0	1	0.34	0	0.42	0.78	0	0.31	0	0	0	0	1.64
PgCPP03-1	0	0	0	0	0	0	0	0	0	0	0	0	0	0	0	0	0	0	0	0	0	0	0	0	0	0	0	0	0	0	0	0	0	0	0	0.39	0	0	0	0	0	0	0	0	0	0	0	0	0
PgCPP03-10	0	5.17	5.81	0	0	3.72	1.54	0	0	0	0	4.6	0	0	0	1.48	0	0	0	0	1.1	0	0	3.83	1.22	0	0	0	0	2.05	1.73	0	0.98	0	0	0	1.69	0	0	3.15	0	2.52	1.46	1.4	1.87	0	0.01	0	1.11
PgCPP03-11	0	0	0	4.87	0	0	3.85	2.25	0	2.16	4.97	0	1.53	0	1.8	0	2.45	1.4	0	1.17	0	1.11	0	10.91	0.23	0	0	1.05	0.01	0	0.04	0	8.26	5.84	0	0	0	0	0	0	0.87	2	2.55	0	1.34	4.65	5.55	3.11	0
PgCPP03-12	3.34	0	0	0.7	0	0	0	0	0	0	0	0	0	2.08	0	0	0	0	0	0	0	0	2.29	0	0	0	0	0	0	0	0	0	0	0	0	0	0	0	0	0	0	0	0	1.82	0	0	0	0	0.44
PgCPP03-13	12.17	0	2.84	3.79	4.11	0	3.11	3.48	3.31	3.78	0	9.95	1.97	6.17	2.08	3.96	4.17	2.85	4.8	11.44	6.27	5.44	8.18	0.26	3.89	1.72	6.38	10.23	5.15	1.6	1.72	4.15	0	0	9.88	2.84	0.82	3.21	2.22	1.58	4.53	6.08	4.14	4.46	3.44	0	1.51	3.73	0
PgCPP03-14	0	0	0	0	0	0	0	0	0	0	0	0	0	0	0	0	0	0	0	0	0	0	0	0	0	0	0	0	0	0.84	0	0	0	0	0	0	0	0	0	0	0	0	0	0	0.66	0	1.23	0	0
PgCPP03-15	0	1.63	2.83	0.01	1.63	2.49	1.42	3.8	0.88	0	3.72	0	1.66	1.97	3.79	0	1.92	0	1.89	10.39	3.74	0	0.4	7.79	0.05	1.19	0.3	0	0	0	0	2.19	4.21	1.52	2.28	1.18	1.38	0.38	0.2	0	0	2.05	0	0.49	0	1.48	5.97	0	1.69
PgCPP03-16	0	0	0	0	0	0	0	0	0	0	0	0	0	0	0	0	0	0	0	0	0	0	0	0	0	0	0	0	0	0	0	0	0	0	0	0	0	0	0	0	0	0	0	0	0	0	1.52	0	0
PgCPP03-17	0	0	0	0	0	0	0	0	0	0	0	0	0	0	0	0	0	0	0	0.64	0	0	0	0	0	0	0	0	0	0	0	0	0	1.08	0	0	0	0	0	0	0	0	0	0	0	0	0.23	0	0
PgCPP03-18	0	0	0	0	0	0	0	0	0	0	0	0	0	0	0	0	0	0	0	0	0	0	0	0	0	0	0	0	0	0	0	0	0	0	0	0	0	0	0	0	0	0	0	0.66	0	0	0	0	0.64
PgCPP03-2	0.11	0	0	0	0	0	0	0	0	0	0	0	0	0	0	0	0	0	0	0	0	0	0	0	0	0	0	0	0	0	0	0	0	0	0	0	0	0	0	0	0	0	0	0.22	0	0	0.85	0	0
PgCPP03-3	0	0	0	0	0	0	0	0	0	0	0	0	0	0	0	0	0	0	0	0	0	0	0	0	0	0	0	0	0	0	0	0	0	0	0	0	0	0	0	0	0	0	0	0	0	0	0	0	0
PgCPP03-4	0	1.61	1.9	1.93	0	2.64	0	0	0.49	4.74	2.72	8.25	0	0	0	2.72	6.37	4.84	1.41	0.59	0	0.99	1.23	0	1.56	0	2.13	7.74	0	0	0.82	3.19	0.86	4.79	1.01	0	0.55	0	4.88	4.28	2.14	6.73	2.71	0	6.63	6.56	0	3.21	1.11
PgCPP03-5	0	0	0	0	0	0	0	0	0	0	0	0	0	0	0	1.19	1.28	0	0	0	0	0	0	0	0.65	0	0.75	0	0	0	0	0	0	0	0	0	0.72	0.27	2.05	2.25	0	0	0	0.01	0	0	0	0	2.1
PgCPP03-6	0	0	0	0	0	0	0	0	0	0	0	0	0	0	0	0	0	0	0	0	0	0	0	0.71	0	0	0	0	0	0	0	0	0	0	0	0.83	0	0	0	0	0	0	0	1.37	0	0	0	0	0
PgCPP03-7	5.94	0.24	0	3.53	0	0.01	0	0	0	0	0	0	0	0	0	0	1.06	2.28	0	0	1.26	1.69	0	0	0.29	1.87	0	2.97	0	0.69	0.29	0	0	0	0	2.22	0	1.11	1.22	0.99	0.78	0	0	0	0	0	0	0	0.25
PgCPP03-8	0	0	0	0	0	0	0	0	0	0	0	0	0	0	0	0	0	0	0	0	0	0	0	0	0	0	0	0	0	0	0	0	0	0	0	0	0	0	0	0	0	0	0	0	0	0	0	0	0
PgCPP03-9	3.82	3.11	5.97	3.88	2.68	4.8	1.98	0.45	2.65	6.51	4.75	7.86	0.64	6.27	4.07	3.02	5.74	4.52	4.56	14.39	4.72	0.84	6.56	10.88	5.2	3.06	3.04	11.55	3.55	2.26	4.13	9.29	6.23	10.57	3.3	2.7	4.88	6.09	3.82	3.97	2.49	12.33	2.24	1.14	4.63	8.59	4.27	1.89	1.94
PgCPP04	0	0	0	0	0	0	0	0	0	0	0	0	0	0	0	0	0	0	0	0	0	0	0	0	0	0	0	0	0	0	0	0	0	0	0	0	0	0	0	0	0	0	0.25	0	0	0	0	0	0
PgCPP05	0	0	0	0	0	0	0	0	0	0	0	0	0	0	0	0	0	0	0	0	0	0	0	0	0	0	0	0	0	0	0	0	0	0	0	0	0	0	0	0	0	0	0	0	0	0	0	0	0
PgCPP06	0	0	0	0	0	0	0	0	0	0	0	0	0	0	0	0	0	0	0	0	0	0	0	0	0	0	0	0	0	0	0	0	0	0	0	0	0	0	0	0	0	0	0	0	0	0	0	0	0
[truncated: 11 more columns]
