# Supplementary material for: Comprehensive Identification of CPP Gene Family Members in Panax ginseng and Expression Analysis of PgCPP and Key Protopanaxadiol Ginsenoside Biosynthesis Genes in Response to MeJA
Source: Biology (Basel). 2026 Jul 3;15(13):1063. doi: 10.3390/biology15131063 (PMC13359795; doi:10.3390/biology15131063)
Supplement: Supplementary file 1 [file biology-15-01063-s001.zip › Table S1.xlsx]

## Sheet: Sheet1
Table S1. Basic sequence information of PgCPP gene family members in ginseng
Gene id	Transcript id	Length (bp)	DNA sequences (5' - 3')	ORF (bp/aa)
PgCPP01	comp47160_c0_seq2	393	CGTCCAATGCAGACGCATCCTCATCGGGCAACATTGCAAGTGATCAAGACAGAGTCTACAAAATCACGACAACAAAGTAACATGGAATTGAAGGATGGTACTCCAAAGAAACAAAAGCAGTGTAATTGCAGAAACTCTCGATGCTTAAAGTTGTATTGTGAATGCTTTGCTTCTGGCATGTATTGTGATGGTTGCAACTGCACAAATTGTCATAACAATGTTGAGAATGAGTCTTCTAGGCAAGAGGCAGTTGGGGTAACCTTAGAGAGAAATCCAAATGCCTTCAGACCGAAGATTGCTAACAGTCCACATGGATCTCAAGATAATAGGATACAGGTTGAGGCAGGTGAGATTACAGTTGTAGGAAAACATAACAAAGGATGTAACTGCAAGAAATCTG	7-399	130aa
PgCPP02-1	comp65967_c0_seq2	456	CTTGTTCAAATTTTCGTGCCATAAATCTTTAACAGCAAAAGAAACCCTCAATAGTCAATTCCACGCTCAAACCGTACAATTGAAGCTCGTCGTGCCCAATCATCGGCAAGTTCTCCGGCGAAATACTCGTTGGAATCTGACACTACAATCCTTTCAACGTAGTTCACCTCTATTTATTTGATTAAGTAAATACAGTAATCGAATTCGAAGACGGCATGTTACATCAGATATTGACATTTCTCAGTTAGATTTTAATATTGGGCACTTATCGAACAGATCTTGTTTTTCTCCGAGGAAAGTGTTGATGAAATGAAACGATGTGGGAATGGAGATTTCCAGCCAAAATGGCCCTGTTTTAGTTGATACTTGATACGATGAAAACAGCTGCAGAGGAATCCT…	375-830	151aa
PgCPP02-2	comp65967_c0_seq3	336	CTTGTTCAAATTTTCGTGCCATAAATCTTTAACAGCAAAAGAAACCCTCAATAGTCAATTCCACGCTCAAACCGTACAATTGAAGCTCGTCGTGCCCAATCATCGGCAAGTTCTCCGGCGAAATACTCGTTGGAATCTGACACTACAATCCTTTCAACGTAGTTCACCTCTATTTATTTGATTAAGTAAATACAGTAATCGAATTCGAAGACGGCATGTTACATCAGATATTGACATTTCTCAGTTAGATTTTAATATTGGGCACTTATCGAACAGATCTTGTTTTTCTCCGAGGAAAGTGTTGATGAAATGAAACGATGTGGGAATGGAGATTTCCAGCCAAAATGGCCCTGTTTTAGTTGATACTTGATACGATGAAAACAGCTGCAGAGGAATCCT…	1393-1728	111aa
PgCPP02-3	comp65967_c0_seq4	456	CTTGTTCAAATTTTCGTGCCATAAATCTTTAACAGCAAAAGAAACCCTCAATAGTCAATTCCACGCTCAAACCGTACAATTGAAGCTCGTCGTGCCCAATCATCGGCAAGTTCTCCGGCGAAATACTCGTTGGAATCTGACACTACAATCCTTTCAACGTAGTTCACCTCTATTTATTTGATTAAGTAAATACAGTAATCGAATTCGAAGACGGCATGTTACATCAGATATTGACATTTCTCAGTTAGATTTTAATATTGGGCACTTATCGAACAGATCTTGTTTTTCTCCGAGGAAAGTGTTGATGAAATGAAACGATGTGGGAATGGAGATTTCCAGCCAAAATGGCCCTGTTTTAGTTGATACTTGATACGATGAAAACAGCTGCAGAGGAATCCT…	375-830	151aa
PgCPP02-4	comp65967_c0_seq5	798	CTTGTTCAAATTTTCGTGCCATAAATCTTTAACAGCAAAAGAAACCCTCAATAGTCAATTCCACGCTCAAACCGTACAATTGAAGCTCGTCGTGCCCAATCATCGGCAAGTTCTCCGGCGAAATACTCGTTGGAATCTGACACTACAATCCTTTCAACGTAGTTCACCTCTATTTATTTGATTAAGTAAATACAGTAATCGAATTCGAAGACGGCATGTTACATCAGATATTGACATTTCTCAGTTAGATTTTAATATTGGGCACTTATCGAACAGATCTTGTTTTTCTCCGAGGAAAGTGTTGATGAAATGAAACGATGTGGGAATGGAGATTTCCAGCCAAAATGGCCCTGTTTTAGTTGATACTTGATACGATGAAAACAGCTGCAGAGGAATCCT…	375-1172	265aa
PgCPP02-5	comp65967_c0_seq6	366	GATTTGTAATCAGCGAATCAGGATGCGGTGAAAGATGTAGTGATGGAGGGATGCCACTGCAAGAAATCAAGGTGCCTCAAGAAGTATTGCAATTGTTTCCAAGTTAACATCTTGTGCTCTGAAAACTGTAAATGCATGGACTGCAAAAATATTGAAGGATGCGAAGAGAGAGTGGCTCTTTGTAATGGGAGTAGTAAGTTGACCGGAATCAAGCAGGAAAATGCTGCATTAACTGGTGCACTTGGGCTTTCTGGCTATAGGCCATTTCAAGAATTCAAGAACAGGAGAAATCAGAACTTCCTCAGTTCAAACAGTGAGGATCCATCTATTTGCAGACTTGCACAACCTCATCAGAGTCTTGTTCCTGCAGCATTGGGCTCTTCGAAGTTCACCTACAGA…	43-408	121aa
PgCPP02-6	comp65967_c0_seq7	447	CTTGTTCAAATTTTCGTGCCATAAATCTTTAACAGCAAAAGAAACCCTCAATAGTCAATTCCACGCTCAAACCGTACAATTGAAGCTCGTCGTGCCCAATCATCGGCAAGTTCTCCGGCGAAATACTCGTTGGAATCTGACACTACAATCCTTTCAACGTAGTTCACCTCTATTTATTTGATTAAGTAAATACAGTAATCGAATTCGAAGACGGCATGTTACATCAGATATTGACATTTCTCAGTTAGATTTTAATATTGGGCACTTATCGAACAGATCTTGTTTTTCTCCGAGGAAAGTGTTGATGAAATGAAACGATGTGGGAATGGAGATTTCCAGCCAAAATGGCCCTGTTTTAGTTGATACTTGATACGATGAAAACAGCTGCAGAGGAATCCT…	1432-1878	148aa
PgCPP02-7	comp65967_c0_seq8	1374	CTTGTTCAAATTTTCGTGCCATAAATCTTTAACAGCAAAAGAAACCCTCAATAGTCAATTCCACGCTCAAACCGTACAATTGAAGCTCGTCGTGCCCAATCATCGGCAAGTTCTCCGGCGAAATACTCGTTGGAATCTGACACTACAATCCTTTCAACGTAGTTCACCTCTATTTATTTGATTAAGTAAATACAGTAATCGAATTCGAAGACGGCATGTTACATCAGATATTGACATTTCTCAGTTAGATTTTAATATTGGGCACTTATCGAACAGATCTTGTTTTTCTCCGAGGAAAGTGTTGATGAAATGAAACGATGTGGGAATGGAGATTTCCAGCCAAAATGGCCCTGTTTTAGTTGATACTTGATACGATGAAAACAGCTGCAGAGGAATCCT…	375-1748	457aa
PgCPP02-8	comp65967_c0_seq11	906	GTATTACATACTAATATATATGTAGGCGTATAGTTAGATAATCGATCAAGGTTTCGTTGATTCAGGTCAATTTCAGACCAACGTTCATTGAGTGTGGGCGTGAATCTGAGCTGTTGAATGAGAAAGATTCCGTCTTTTAATTATAGTCCTGGTCGAATTTTGATTTGCAGGTGTTTAATTTGGTGGGGATTTGAGACAATTTGGAGAGAAAGGCATCTAAGTGAATTCGAGTGAATATTTTGATTTTTTTTTTTTGGAGTTCGAATAGAATTGGAAGTATATGGAGCAAAGTGAGGGTGGTCCAAAAAAGGCACAATCGGAGCCGTCATCGAAGAGGCAGCTGGATTTCGGTGGTGCATCGGTGACTGTGGTGTTGCCGGAGCATCCTCAGCCACCAGC…	281-1186	301aa
PgCPP02-9	comp65967_c0_seq12	798	CTTGTTCAAATTTTCGTGCCATAAATCTTTAACAGCAAAAGAAACCCTCAATAGTCAATTCCACGCTCAAACCGTACAATTGAAGCTCGTCGTGCCCAATCATCGGCAAGTTCTCCGGCGAAATACTCGTTGGAATCTGACACTACAATCCTTTCAACGTAGTTCACCTCTATTTATTTGATTAAGTAAATACAGTAATCGAATTCGAAGACGGCATGTTACATCAGATATTGACATTTCTCAGTTAGATTTTAATATTGGGCACTTATCGAACAGATCTTGTTTTTCTCCGAGGAAAGTGTTGATGAAATGAAACGATGTGGGAATGGAGATTTCCAGCCAAAATGGCCCTGTTTTAGTTGATACTTGATACGATGAAAACAGCTGCAGAGGAATCCT…	375-1172	265aa
PgCPP02-10	comp65967_c0_seq13	336	GATTTGTAATCAGCGAATCAGGATGCGGTGAAAGATGTAGTGATGGAGGGATGCCACTGCAAGAAATCAAGGTGCCTCAAGAAGTATTGCAATTGTTTCCAAGTTAACATCTTGTGCTCTGAAAACTGTAAATGCATGGACTGCAAAAATATTGAAGGATGCGAAGAGAGAGTGGCTCTTTGTAATGGGAGTAGTAAGTTGACCGGAATCAAGCAGGAAAATGCTGCATTAACTGGTGCACTTGGGCTTTCTGGCTATAGGCCATTTCAAGAATTCAAGAACAGGAGAAATCAGAACTTCCTCAGTTCAAACAGTGAGGATCCATCTATTTGCAGACTTGCACAACCTCATCAGGTATTACATTCTTGGAAATTCTGACCACGAGAACATATTTGCTGT…	43-378	111aa
PgCPP02-11	comp65967_c0_seq14	336	GATTTGTAATCAGCGAATCAGGATGCGGTGAAAGATGTAGTGATGGAGGGATGCCACTGCAAGAAATCAAGGTGCCTCAAGAAGTATTGCAATTGTTTCCAAGTTAACATCTTGTGCTCTGAAAACTGTAAATGCATGGACTGCAAAAATATTGAAGGATGCGAAGAGAGAGTGGCTCTTTGTAATGGGAGTAGTAAGTTGACCGGAATCAAGCAGGAAAATGCTGCATTAACTGGTGCACTTGGGCTTTCTGGCTATAGGCCATTTCAAGAATTCAAGAACAGGAGAAATCAGAACTTCCTCAGTTCAAACAGTGAGGATCCATCTATTTGCAGACTTGCACAACCTCATCAGGTATTACATTCTTGGAAATTCTGACCACGAGAACATATTTGCTGT…	43-378	111aa
PgCPP02-12	comp65967_c0_seq15	1785	GTATTACATACTAATATATATGTAGGCGTATAGTTAGATAATCGATCAAGGTTTCGTTGATTCAGGTCAATTTCAGACCAACGTTCATTGAGTGTGGGCGTGAATCTGAGCTGTTGAATGAGAAAGATTCCGTCTTTTAATTATAGTCCTGGTCGAATTTTGATTTGCAGGTGTTTAATTTGGTGGGGATTTGAGACAATTTGGAGAGAAAGGCATCTAAGTGAATTCGAGTGAATATTTTGATTTTTTTTTTTTGGAGTTCGAATAGAATTGGAAGTATATGGAGCAAAGTGAGGGTGGTCCAAAAAAGGCACAATCGGAGCCGTCATCGAAGAGGCAGCTGGATTTCGGTGGTGCATCGGTGACTGTGGTGTTGCCGGAGCATCCTCAGCCACCAGC…	281-2065	594aa
PgCPP02-13	comp65967_c0_seq16	909	CTTGTTCAAATTTTCGTGCCATAAATCTTTAACAGCAAAAGAAACCCTCAATAGTCAATTCCACGCTCAAACCGTACAATTGAAGCTCGTCGTGCCCAATCATCGGCAAGTTCTCCGGCGAAATACTCGTTGGAATCTGACACTACAATCCTTTCAACGTAGTTCACCTCTATTTATTTGATTAAGTAAATACAGTAATCGAATTCGAAGACGGCATGTTACATCAGATATTGACATTTCTCAGTTAGATTTTAATATTGGGCACTTATCGAACAGATCTTGTTTTTCTCCGAGGAAAGTGTTGATGAAATGAAACGATGTGGGAATGGAGATTTCCAGCCAAAATGGCCCTGTTTTAGTTGATACTTGATACGATGAAAACAGCTGCAGAGGAATCCT…	375-1283	302aa
PgCPP02-14	comp65967_c0_seq17	912	CTTGTTCAAATTTTCGTGCCATAAATCTTTAACAGCAAAAGAAACCCTCAATAGTCAATTCCACGCTCAAACCGTACAATTGAAGCTCGTCGTGCCCAATCATCGGCAAGTTCTCCGGCGAAATACTCGTTGGAATCTGACACTACAATCCTTTCAACGTAGTTCACCTCTATTTATTTGATTAAGTAAATACAGTAATCGAATTCGAAGACGGCATGTTACATCAGATATTGACATTTCTCAGTTAGATTTTAATATTGGGCACTTATCGAACAGATCTTGTTTTTCTCCGAGGAAAGTGTTGATGAAATGAAACGATGTGGGAATGGAGATTTCCAGCCAAAATGGCCCTGTTTTAGTTGATACTTGATACGATGAAAACAGCTGCAGAGGAATCCT…	876-1787	303aa
PgCPP02-15	comp65967_c0_seq18	336	CTTGTTCAAATTTTCGTGCCATAAATCTTTAACAGCAAAAGAAACCCTCAATAGTCAATTCCACGCTCAAACCGTACAATTGAAGCTCGTCGTGCCCAATCATCGGCAAGTTCTCCGGCGAAATACTCGTTGGAATCTGACACTACAATCCTTTCAACGTAGTTCACCTCTATTTATTTGATTAAGTAAATACAGTAATCGAATTCGAAGACGGCATGTTACATCAGATATTGACATTTCTCAGTTAGATTTTAATATTGGGCACTTATCGAACAGATCTTGTTTTTCTCCGAGGAAAGTGTTGATGAAATGAAACGATGTGGGAATGGAGATTTCCAGCCAAAATGGCCCTGTTTTAGTTGATACTTGATACGATGAAAACAGCTGCAGAGGAATCCT…	1432-1767	111aa
PgCPP02-16	comp65967_c0_seq19	912	CTTGTTCAAATTTTCGTGCCATAAATCTTTAACAGCAAAAGAAACCCTCAATAGTCAATTCCACGCTCAAACCGTACAATTGAAGCTCGTCGTGCCCAATCATCGGCAAGTTCTCCGGCGAAATACTCGTTGGAATCTGACACTACAATCCTTTCAACGTAGTTCACCTCTATTTATTTGATTAAGTAAATACAGTAATCGAATTCGAAGACGGCATGTTACATCAGATATTGACATTTCTCAGTTAGATTTTAATATTGGGCACTTATCGAACAGATCTTGTTTTTCTCCGAGGAAAGTGTTGATGAAATGAAACGATGTGGGAATGGAGATTTCCAGCCAAAATGGCCCTGTTTTAGTTGATACTTGATACGATGAAAACAGCTGCAGAGGAATCCT…	1432-2343	303aa
PgCPP02-17	comp65967_c0_seq20	1767	GTATTACATACTAATATATATGTAGGCGTATAGTTAGATAATCGATCAAGGTTTCGTTGATTCAGGTCAATTTCAGACCAACGTTCATTGAGTGTGGGCGTGAATCTGAGCTGTTGAATGAGAAAGATTCCGTCTTTTAATTATAGTCCTGGTCGAATTTTGATTTGCAGGTGTTTAATTTGGTGGGGATTTGAGACAATTTGGAGAGAAAGGCATCTAAGTGAATTCGAGTGAATATTTTGATTTTTTTTTTTTGGAGTTCGAATAGAATTGGAAGTATATGGAGCAAAGTGAGGGTGGTCCAAAAAAGGCACAATCGGAGCCGTCATCGAAGAGGCAGCTGGATTTCGGTGGTGCATCGGTGACTGTGGTGTTGCCGGAGCATCCTCAGCCACCAGC…	281-2047	588aa
PgCPP02-18	comp65967_c0_seq21	447	CTTGTTCAAATTTTCGTGCCATAAATCTTTAACAGCAAAAGAAACCCTCAATAGTCAATTCCACGCTCAAACCGTACAATTGAAGCTCGTCGTGCCCAATCATCGGCAAGTTCTCCGGCGAAATACTCGTTGGAATCTGACACTACAATCCTTTCAACGTAGTTCACCTCTATTTATTTGATTAAGTAAATACAGTAATCGAATTCGAAGACGGCATGTTACATCAGATATTGACATTTCTCAGTTAGATTTTAATATTGGGCACTTATCGAACAGATCTTGTTTTTCTCCGAGGAAAGTGTTGATGAAATGAAACGATGTGGGAATGGAGATTTCCAGCCAAAATGGCCCTGTTTTAGTTGATACTTGATACGATGAAAACAGCTGCAGAGGAATCCT…	1393-1839	148aa
PgCPP02-19	comp65967_c0_seq22	912	CTTGTTCAAATTTTCGTGCCATAAATCTTTAACAGCAAAAGAAACCCTCAATAGTCAATTCCACGCTCAAACCGTACAATTGAAGCTCGTCGTGCCCAATCATCGGCAAGTTCTCCGGCGAAATACTCGTTGGAATCTGACACTACAATCCTTTCAACGTAGTTCACCTCTATTTATTTGATTAAGTAAATACAGTAATCGAATTCGAAGACGGCATGTTACATCAGATATTGACATTTCTCAGTTAGATTTTAATATTGGGCACTTATCGAACAGATCTTGTTTTTCTCCGAGGAAAGTGTTGATGAAATGAAACGATGTGGGAATGGAGATTTCCAGCCAAAATGGCCCTGTTTTAGTTGATACTTGATACGATGAAAACAGCTGCAGAGGAATCCT…	1393-2304	303aa
PgCPP02-20	comp65967_c0_seq23	456	CTTGTTCAAATTTTCGTGCCATAAATCTTTAACAGCAAAAGAAACCCTCAATAGTCAATTCCACGCTCAAACCGTACAATTGAAGCTCGTCGTGCCCAATCATCGGCAAGTTCTCCGGCGAAATACTCGTTGGAATCTGACACTACAATCCTTTCAACGTAGTTCACCTCTATTTATTTGATTAAGTAAATACAGTAATCGAATTCGAAGACGGCATGTTACATCAGATATTGACATTTCTCAGTTAGATTTTAATATTGGGCACTTATCGAACAGATCTTGTTTTTCTCCGAGGAAAGTGTTGATGAAATGAAACGATGTGGGAATGGAGATTTCCAGCCAAAATGGCCCTGTTTTAGTTGATACTTGATACGATGAAAACAGCTGCAGAGGAATCCT…	375-830	151aa
PgCPP02-21	comp65967_c0_seq24	447	GATTTGTAATCAGCGAATCAGGATGCGGTGAAAGATGTAGTGATGGAGGGATGCCACTGCAAGAAATCAAGGTGCCTCAAGAAGTATTGCAATTGTTTCCAAGTTAACATCTTGTGCTCTGAAAACTGTAAATGCATGGACTGCAAAAATATTGAAGGATGCGAAGAGAGAGTGGCTCTTTGTAATGGGAGTAGTAAGTTGACCGGAATCAAGCAGGAAAATGCTGCATTAACTGGTGCACTTGGGCTTTCTGGCTATAGGCCATTTCAAGAATTCAAGAACAGGAGAAATCAGAACTTCCTCAGTTCAAACAGTGAGGATCCATCTATTTGCAGACTTGCACAACCTCATCAGAGTCTTGTTCCTGCAGCATTGGGCTCTTCGAAGTTCACCTACAGG…	43-489	148aa
PgCPP02-22	comp65967_c0_seq25	336	CTTGTTCAAATTTTCGTGCCATAAATCTTTAACAGCAAAAGAAACCCTCAATAGTCAATTCCACGCTCAAACCGTACAATTGAAGCTCGTCGTGCCCAATCATCGGCAAGTTCTCCGGCGAAATACTCGTTGGAATCTGACACTACAATCCTTTCAACGTAGTTCACCTCTATTTATTTGATTAAGTAAATACAGTAATCGAATTCGAAGACGGCATGTTACATCAGATATTGACATTTCTCAGTTAGATTTTAATATTGGGCACTTATCGAACAGATCTTGTTTTTCTCCGAGGAAAGTGTTGATGAAATGAAACGATGTGGGAATGGAGATTTCCAGCCAAAATGGCCCTGTTTTAGTTGATACTTGATACGATGAAAACAGCTGCAGAGGAATCCT…	1432-1767	111aa
PgCPP03-1	comp65974_c0_seq1	1293	AGTTATCTCTAACTCTCTCATTGTTCTGCACAAAGCTGGACTTTGATCAGCTTTAATGATACAGGTTTTCCGACGTGGCAATAGTGTTTTTACTTTCGATTTCGATGCCGCTTTTGGATTGAAAGAATGGAACGAAGGAATGAAGGAAAGAATTCAAGGGGATAATCCGACGTTACTGTGAGGAGGAGAAACTCTCTTGCTGTTGGGAGAAGCTGATTTGACACCACTGATGGGAGAGCCACTCCTTTGGAGAATCTCGGGCATTTCATCATCTCGAGCTGTTTGGAAATGCTTCTCAAACTTGCCTTGAGGTGGAAGAGGATTCAGCTTTCCAAACCTTTGGCTACCATACAACCCGGAGGAGGATCCAATGGCAAGAAAAGAAGAACGTGGTGGTCT…	1446-154	430aa
PgCPP03-2	comp65974_c0_seq3	684	AAGTTCACCAGAACATTGATTTTCTCAGTGCTTAGGAGTAAGAGAAGGAAACGAAGGAATAGACTGCAGTATTAACTTACGGCTGCTTCTTTGGCCAGGGGATAATCCGACGTTACTGTGAGGAGGAGAAACTCTCTTGCTGTTGGGAGAAGCTGATTTGACACCACTGATGGGAGAGCCACTCCTTTGGAGAATCTCGGGCATTTCATCATCTCGAGCTGTTTGGAAATGCTTCTCAAACTTGCCTTGAGGTGGAAGAGGATTCAGCTTTCCAAACCTTTGGCTACCATACAACCCGGAGGAGGATCCAATGGCAAGAAAAGAAGAACGTGGTGGTCTCTTGCTCTGCGAAGATACTGGCAGCTGAATCGATTGCCTGCCAAATTGTAAAGGTGTTGC…	708-25	227aa
PgCPP03-3	comp65974_c0_seq4	630	AGTTATCTCTAACTCTCTCATTGTTCTGCACAAAGCTGGACTTTGATCAGCTTTAATGATACAGGTTTTCCGACGTGGCAATAGTGTTTTTACTTTCGATTTCGATGCCGCTTTTGGATTGAAAGAATGGAACGAAGGAATGAAGGAAAGAATTCAAGGGGATAATCCGACGTTACTGTGAGGAGGAGAAACTCTCTTGCTGTTGGGAGAAGCTGATTTGACACCACTGATGGGAGAGCCACTCCTTTGGAGAATCTCGGGCATTTCATCATCTCGAGCTGTTTGGAAATGCTTCTCAAACTTGCCTTGAGGTGGAAGAGGATTCAGCTTTCCAAACCTTTGGCTACCATACAACCCGGAGGAGGATCCAATGGCAAGAAAAGAAGAACGTGGTGGTCT…	783-154	209aa
PgCPP03-4	comp65974_c0_seq5	684	ATCGAGTCTTTTTTTGGGAATCAATCGCAGATATAACACCAAAACAATCTAAAATATCTTCCACAAGGTTACATATACATTATTATACATAACAATCTATCTAGCAAGGTGTACAATATGGTTGGTCCTTGTACAATAAAATGATCAATACTAACAGCAATATTATTACACAAGCGCAGCACAGCACAGCAGCCGACCTACTAAATGGCAGACAACTAACAACATAGCTAACATTTAACAAGAACAAAATGAATATGAAAAATACTGATAACTACAAGGAAGATTTAAAAGAAATCTCCATTCAAGTTCACTGGAGAATAGGTCTTCTCGGTGCTTAGGGGTTGAGCGAAGGAAAAGAAGGAATAGATTGCAGTATCAACTTACGGCTGCTTCTTTGAG…	1018-335	227aa
PgCPP03-5	comp65974_c0_seq6	669	ATCGAGTCTTTTTTTGGGAATCAATCGCAGATATAACACCAAAACAATCTAAAATATCTTCCACAAGGTTACATATACATTATTATACATAACAATCTATCTAGCAAGGTGTACAATATGGTTGGTCCTTGTACAATAAAATGATCAATACTAACAGCAATATTATTACACAAGCGCAGCACAGCACAGCAGCCGACCTACTAAATGGCAGACAACTAACAACATAGCTAACATTTAACAAGAACAAAATGAATATGAAAAATACTGATAACTACAAGGAAGATTTAAAAGAAATCTCCATTCAAGTTCACTGGAGAATAGGTCTTCTCGGTGCTTAGGGGTTGAGCGAAGGAAAAGAAGGAATAGATTGCAGTATCAACTTACGGCTGCTTCTTTGAG…	1003-335	222aa
PgCPP03-6	comp65974_c0_seq8	1308	AGTTATCTCTAACTCTCTCATTGTTCTGCACAAAGCTGGACTTTGATCAGCTTTAATGATACAGGTTTTCCGACGTGGCAATAGTGTTTTTACTTTCGATTTCGATGCCGCTTTTGGATTGAAAGAATGGAACGAAGGAATGAAGGAAAGAATTCAAGGGGATAATCCGACGTTACTGTGAGGAGGAGAAACTCTCTTGCTGTTGGGAGAAGCTGATTTGACACCACTGATGGGAGAGCCACTCCTTTGGAGAATCTCGGGCATTTCATCATCTCGAGCTGTTTGGAAATGCTTCTCAAACTTGCCTTGAGGTGGAAGAGGATTCAGCTTTCCAAACCTTTGGCTACCATACAACCCGGAGGAGGATCCAATGGCAAGAAAAGAAGAACGTGGTGGTCT…	1461-154	435aa
PgCPP03-7	comp65974_c0_seq9	1362	AAGTTCACCAGAACATTGATTTTCTCAGTGCTTAGGAGTAAGAGAAGGAAACGAAGGAATAGACTGCAGTATTAACTTACGGCTGCTTCTTTGGCCAGGGGATAATCCGACGTTACTGTGAGGAGGAGAAACTCTCTTGCTGTTGGGAGAAGCTGATTTGACACCACTGATGGGAGAGCCACTCCTTTGGAGAATCTCGGGCATTTCATCATCTCGAGCTGTTTGGAAATGCTTCTCAAACTTGCCTTGAGGTGGAAGAGGATTCAGCTTTCCAAACCTTTGGCTACCATACAACCCGGAGGAGGATCCAATGGCAAGAAAAGAAGAACGTGGTGGTCTCTTGCTCTGCGAAGATACTGGCAGCTGAATCGATTGCCTGCCAAATTGTAAAGGTGTTGC…	1386-25	453aa
PgCPP03-8	comp65974_c0_seq11	615	AGTTATCTCTAACTCTCTCATTGTTCTGCACAAAGCTGGACTTTGATCAGCTTTAATGATACAGGTTTTCCGACGTGGCAATAGTGTTTTTACTTTCGATTTCGATGCCGCTTTTGGATTGAAAGAATGGAACGAAGGAATGAAGGAAAGAATTCAAGGGGATAATCCGACGTTACTGTGAGGAGGAGAAACTCTCTTGCTGTTGGGAGAAGCTGATTTGACACCACTGATGGGAGAGCCACTCCTTTGGAGAATCTCGGGCATTTCATCATCTCGAGCTGTTTGGAAATGCTTCTCAAACTTGCCTTGAGGTGGAAGAGGATTCAGCTTTCCAAACCTTTGGCTACCATACAACCCGGAGGAGGATCCAATGGCAAGAAAAGAAGAACGTGGTGGTCT…	768-154	204aa
PgCPP03-9	comp65974_c0_seq12	1347	ATCGAGTCTTTTTTTGGGAATCAATCGCAGATATAACACCAAAACAATCTAAAATATCTTCCACAAGGTTACATATACATTATTATACATAACAATCTATCTAGCAAGGTGTACAATATGGTTGGTCCTTGTACAATAAAATGATCAATACTAACAGCAATATTATTACACAAGCGCAGCACAGCACAGCAGCCGACCTACTAAATGGCAGACAACTAACAACATAGCTAACATTTAACAAGAACAAAATGAATATGAAAAATACTGATAACTACAAGGAAGATTTAAAAGAAATCTCCATTCAAGTTCACTGGAGAATAGGTCTTCTCGGTGCTTAGGGGTTGAGCGAAGGAAAAGAAGGAATAGATTGCAGTATCAACTTACGGCTGCTTCTTTGAG…	1681-335	448aa
PgCPP03-10	comp65974_c0_seq13	684	AAGTTCACCAGAACATTGATTTTCTCAGTGCTTAGGAGTAAGAGAAGGAAACGAAGGAATAGACTGCAGTATTAACTTACGGCTGCTTCTTTGGCCAGGGGATAATCCGACGTTACTGTGAGGAGGAGAAACTCTCTTGCTGTTGGGAGAAGCTGATTTGACACCACTGATGGGAGAGCCACTCCTTTGGAGAATCTCGGGCATTTCATCATCTCGAGCTGTTTGGAAATGCTTCTCAAACTTGCCTTGAGGTGGAAGAGGATTCAGCTTTCCAAACCTTTGGCTACCATACAACCCGGAGGAGGATCCAATGGCAAGAAAAGAAGAACGTGGTGGTCTCTTGCTCTGCGAAGATACTGGCAGCTGAATCGATTGCCTGCCAAATTGTAAAGGTGTTGC…	708-25	227aa
PgCPP03-11	comp65974_c0_seq14	699	AAGTTCACCAGAACATTGATTTTCTCAGTGCTTAGGAGTAAGAGAAGGAAACGAAGGAATAGACTGCAGTATTAACTTACGGCTGCTTCTTTGGCCAGGGGATAATCCGACGTTACTGTGAGGAGGAGAAACTCTCTTGCTGTTGGGAGAAGCTGATTTGACACCACTGATGGGAGAGCCACTCCTTTGGAGAATCTCGGGCATTTCATCATCTCGAGCTGTTTGGAAATGCTTCTCAAACTTGCCTTGAGGTGGAAGAGGATTCAGCTTTCCAAACCTTTGGCTACCATACAACCCGGAGGAGGATCCAATGGCAAGAAAAGAAGAACGTGGTGGTCTCTTGCTCTGCGAAGATACTGGCAGCTGAATCGATTGCCTGCCAAATTGTAAAGGTGTTGC…	723-25	232aa
PgCPP03-12	comp65974_c0_seq16	684	ATCGAGTCTTTTTTTGGGAATCAATCGCAGATATAACACCAAAACAATCTAAAATATCTTCCACAAGGTTACATATACATTATTATACATAACAATCTATCTAGCAAGGTGTACAATATGGTTGGTCCTTGTACAATAAAATGATCAATACTAACAGCAATATTATTACACAAGCGCAGCACAGCACAGCAGCCGACCTACTAAATGGCAGACAACTAACAACATAGCTAACATTTAACAAGAACAAAATGAATATGAAAAATACTGATAACTACAAGGAAGATTTAAAAGAAATCTCCATTCAAGTTCACTGGAGAATAGGTCTTCTCGGTGCTTAGGGGTTGAGCGAAGGAAAAGAAGGAATAGATTGCAGTATCAACTTACGGCTGCTTCTTTGAG…	1018-335	227aa
PgCPP03-13	comp65974_c0_seq18	1377	AAGTTCACCAGAACATTGATTTTCTCAGTGCTTAGGAGTAAGAGAAGGAAACGAAGGAATAGACTGCAGTATTAACTTACGGCTGCTTCTTTGGCCAGGGGATAATCCGACGTTACTGTGAGGAGGAGAAACTCTCTTGCTGTTGGGAGAAGCTGATTTGACACCACTGATGGGAGAGCCACTCCTTTGGAGAATCTCGGGCATTTCATCATCTCGAGCTGTTTGGAAATGCTTCTCAAACTTGCCTTGAGGTGGAAGAGGATTCAGCTTTCCAAACCTTTGGCTACCATACAACCCGGAGGAGGATCCAATGGCAAGAAAAGAAGAACGTGGTGGTCTCTTGCTCTGCGAAGATACTGGCAGCTGAATCGATTGCCTGCCAAATTGTAAAGGTGTTGC…	1401-25	458aa
PgCPP03-14	comp65974_c0_seq22	615	AGTTATCTCTAACTCTCTCATTGTTCTGCACAAAGCTGGACTTTGATCAGCTTTAATGATACAGGTTTTCCGACGTGGCAATAGTGTTTTTACTTTCGATTTCGATGCCGCTTTTGGATTGAAAGAATGGAACGAAGGAATGAAGGAAAGAATTCAAGGGGATAATCCGACGTTACTGTGAGGAGGAGAAACTCTCTTGCTGTTGGGAGAAGCTGATTTGACACCACTGATGGGAGAGCCACTCCTTTGGAGAATCTCGGGCATTTCATCATCTCGAGCTGTTTGGAAATGCTTCTCAAACTTGCCTTGAGGTGGAAGAGGATTCAGCTTTCCAAACCTTTGGCTACCATACAACCCGGAGGAGGATCCAATGGCAAGAAAAGAAGAACGTGGTGGTCT…	768-154	204aa
PgCPP03-15	comp65974_c0_seq23	1362	ATCGAGTCTTTTTTTGGGAATCAATCGCAGATATAACACCAAAACAATCTAAAATATCTTCCACAAGGTTACATATACATTATTATACATAACAATCTATCTAGCAAGGTGTACAATATGGTTGGTCCTTGTACAATAAAATGATCAATACTAACAGCAATATTATTACACAAGCGCAGCACAGCACAGCAGCCGACCTACTAAATGGCAGACAACTAACAACATAGCTAACATTTAACAAGAACAAAATGAATATGAAAAATACTGATAACTACAAGGAAGATTTAAAAGAAATCTCCATTCAAGTTCACTGGAGAATAGGTCTTCTCGGTGCTTAGGGGTTGAGCGAAGGAAAAGAAGGAATAGATTGCAGTATCAACTTACGGCTGCTTCTTTGAG…	1696-335	453aa
PgCPP03-16	comp65974_c0_seq24	699	AAGTTCACCAGAACATTGATTTTCTCAGTGCTTAGGAGTAAGAGAAGGAAACGAAGGAATAGACTGCAGTATTAACTTACGGCTGCTTCTTTGGCCAGGGGATAATCCGACGTTACTGTGAGGAGGAGAAACTCTCTTGCTGTTGGGAGAAGCTGATTTGACACCACTGATGGGAGAGCCACTCCTTTGGAGAATCTCGGGCATTTCATCATCTCGAGCTGTTTGGAAATGCTTCTCAAACTTGCCTTGAGGTGGAAGAGGATTCAGCTTTCCAAACCTTTGGCTACCATACAACCCGGAGGAGGATCCAATGGCAAGAAAAGAAGAACGTGGTGGTCTCTTGCTCTGCGAAGATACTGGCAGCTGAATCGATTGCCTGCCAAATTGTAAAGGTGTTGC…	723-25	232aa
PgCPP03-17	comp65974_c0_seq27	630	AGTTATCTCTAACTCTCTCATTGTTCTGCACAAAGCTGGACTTTGATCAGCTTTAATGATACAGGTTTTCCGACGTGGCAATAGTGTTTTTACTTTCGATTTCGATGCCGCTTTTGGATTGAAAGAATGGAACGAAGGAATGAAGGAAAGAATTCAAGGGGATAATCCGACGTTACTGTGAGGAGGAGAAACTCTCTTGCTGTTGGGAGAAGCTGATTTGACACCACTGATGGGAGAGCCACTCCTTTGGAGAATCTCGGGCATTTCATCATCTCGAGCTGTTTGGAAATGCTTCTCAAACTTGCCTTGAGGTGGAAGAGGATTCAGCTTTCCAAACCTTTGGCTACCATACAACCCGGAGGAGGATCCAATGGCAAGAAAAGAAGAACGTGGTGGTCT…	783-154	209aa
PgCPP03-18	comp65974_c0_seq28	669	ATCGAGTCTTTTTTTGGGAATCAATCGCAGATATAACACCAAAACAATCTAAAATATCTTCCACAAGGTTACATATACATTATTATACATAACAATCTATCTAGCAAGGTGTACAATATGGTTGGTCCTTGTACAATAAAATGATCAATACTAACAGCAATATTATTACACAAGCGCAGCACAGCACAGCAGCCGACCTACTAAATGGCAGACAACTAACAACATAGCTAACATTTAACAAGAACAAAATGAATATGAAAAATACTGATAACTACAAGGAAGATTTAAAAGAAATCTCCATTCAAGTTCACTGGAGAATAGGTCTTCTCGGTGCTTAGGGGTTGAGCGAAGGAAAAGAAGGAATAGATTGCAGTATCAACTTACGGCTGCTTCTTTGAG…	1003-335	222aa
PgCPP04	comp492455_c0_seq1	1119	GGGGAGGCGGGGGAGCTATAGAGGCTACACTGGAGCGCAATCCAGATGCGTTCAGACCTAAGATTGGGAGTAGCCCACACACAAATCGGAATAATATGGAGGTAGCTGGTGATCTCCCTTTAATAGGGAAGCATAATAAAGGGTGCCACTGCAAGAAGTCAGGATGCCTCAAGAAATACTGTGAATGCTTCCAAGCTAATATACTATGCTCTGAAAATTGCAAGTGTATGGATTGCAAGAACTTCGACGGGAGTGAAGATAGAAAACATCTTAATTTTGATCACAAAAATGTCATTCACATGCAACAAGCAGCAAATGCAGCAGTAAATGGTGCTATTGGAGCAACTGCATTGTCGTCGCCTTCCACATCTAGGAAGAGAAAGCACATCGATTCTTCAC…	96-1214	372aa
PgCPP05	comp1403370_c0_seq1	465	CTCGCCTTGGTGGGGTTGAAGAAGAAGAATTGTGTGGGTCTTCCATAGTTTCAGCATTAGCCTCCAGTCTTCTATTAATTTTCAGAGACATCCGTTTCTGACGTGAAAGTAGCACCTTGCGAGTGGTCTGAACTGTCTCTGCAAAATCAGCCTTGTTGAAACATGGCACACATCCACATTTTTCAGAACAATAACCTCCACCGGCAAAACATGGACAATACAGCTTCAGGCATCTGGACTTTTTGCAGGCGCAATGCTTGCACCCATCCGCGGCGTCCTCCACCTTCTGCCTCTTGGGCGTGGTGGCGAGCGCGAGCTGGTTCATGCTGGTGGGATCCGGCAGCGCCTCGGGGCCCTCCGGGGCCGCCGCCACGGCCGGCGGCGGCGAGACGTCGGTGC…	<466-2	154aa
PgCPP06	comp1511007_c0_seq1	339	GAAACAGTTCATACTACTCGCAAGGTGTTACTTTCGAGACAGAAGCGCATGTCAATGAAAATCAATAGGAGACCTGAGGCGAATACCGAACCAATGGAAGATGCTCACCATTCTTCTTCTTCAACTCCACCAAAGAGAGGTTGCAACTGCAAGAAATCAAGTTGCCTAAAGAAATACTGTGATTGCTACCAGGATGGGACTGGATGCTCCTTATTTTGTAGATGCGAGGATTGCAAGAATCCTTATGGGAAAAATGAAGGTTTTATGGCGGACGAAAGCAAACGTTTTATATACACCGGTGCGGATCTGGACCACAGCGAGGACGAGCACGACTTCATCGTGGAGCGCTCGCCTCGCCTGCAATCACCCATCTCAAAGGAGTCCTCTTT	49-387	112aa
